# Supplementary material for: Design, Microwave-Assisted Synthesis and In Silico Prediction Study of Novel Isoxazole Linked Pyranopyrimidinone Conjugates as New Targets for Searching Potential Anti-SARS-CoV-2 Agents
Source: Molecules. 2021 Oct 10;26(20):6103. doi: 10.3390/molecules26206103 (PMC8537412; doi:10.3390/molecules26206103)
Supplement: Supplementary file 1 [file molecules-26-06103-s001.zip]

Archive with 1 entries (1 files):
- molecules-1391176-supplementary.pdf
